# Supplementary material for: Extra-nodal extension is a significant prognostic factor in lymph node positive breast cancer
Source: PLoS One. 2017 Feb 15;12(2):e0171853. doi: 10.1371/journal.pone.0171853 (PMC5310784; doi:10.1371/journal.pone.0171853)
Supplement: S3 Table — (XLSX) [file pone.0171853.s011.xlsx]

## Sheet: Ark1
Case_ID	Status	Metastasis	PT diam/2gr	ER	PR	HER2	Grade	Molecular type	LN no.	Endoc-therapy	chemotherapy	Radiotherapy	Nodal irradiation	Axillary_clinical_status	TD-met	ENE_Types	PD-ENE	CD-ENE	No-ENE_Foci	AVI	EVI
	1	0	1	0	1	1	3	3	2	0	1	1			22	1				2	1
	3	1	2	0	0	1	3	4	1	0	1	1			9	2	1	2.5	5	1	1
	4	0	2	1	1	0	2	1	1	1	1	1			0.1	1				1	1
	3	1	2	1	1	0	3	2	2	1	1	1			20	2	5	14	8	2	2
	1	0	2	1	1	0	2	1	2						9	2	2.5	1.5	11	2	1
	1	0	2	1	1	0	2	1	1						3	2	0.1	0.1	1	1	1
	3	1	2	1	0	0	3	2	1	1	1	1			5	1				2	1
	1	0	1	1	0	0	3	2	1	1	1	1			16	3	2	9	5	2	2
	1	0	2	1	1	0	2	1	1	1	0	1			1	1				1	1
	1	0	1	1	0	0	3	2	1	1	0	1			1	1				1	1
	1	0	1	1	0	0	1	2	1	1	0	1			8	1				2	1
	1	0	1	1	0	0	1	2	1						2.5	2	0.5	1	3	2	1
	1	0	1	1	1	0	2	1	1	1	0	1			15	2	0.5	2.5	1	2	1
	1	0	1	1	0	0	1	2	1	1	0	1			1	1				1	1
	3	1	1	1	0	0	1	2	1	1	1	1			1	1				1	1
	1	0	2	1	1	0	2	1	1	1	0	1			5	1				2	1
	1	0	2	1	0	0	2	2	1	0	0	1			5	1				1	1
	1	0	1	1	1	0	1	1	1	0	0	1			12	2	1	2	4	2	1
	3	1	1	1	0	0	1	2	1	1	0	1			3.5	1				1	1
	1	0	1	1	1	0	2	1	1	1	0	1			2.5	1				1	1
	1	0	2	1	0	0	2	2	1	1	0	1			1.4	1				1	1
	3	1	2	1	0	0	2	2	2	1	0	1			14	3	9	7	8	2	2
	3	1	1	1	1	0	2	1	2	1	1	1			24	2	5	6.5	4	2	1
	1	0	1	1	1	0	1	1	1	1	0	1			9	2	2	2.5	2	2	1
	1	0	1	1	1	0	1	1	1	1	0	0			1	1				1	1
	1	0	1	1	1	0	2	1	1	1	0	1			7	1				2	1
	4	0	2	1	0	0	1	2	2	1	0	1			4.5	2	2.5	3.5	6	2	2
	1	0	2	1	1	0	1	1	1	1	1	1			5.5	2	1	1	1	1	1
	1	0	2	1	1	0	2	1	1	1	0	0			7	1				2	1
	1	0	1	1	1	0	2	2	2	1	0	0			16	2	3	6.5	4	2	1
	1	0	1	1	1	0	2	1	1	1	0	1			0.1	1				2	1
	2	1	1	1	0	0	2	2	2	1	1	1			13	2	2.5	2.5	7	2	1
	1	0	2	1	1	0	2	2	1	1	0	1			2.5	2	1	2.5	3	2	1
	1	0	1	1	0	0	2	2	1	1	0	1			7	2	1	3	3	2	2
	2	1	2	1	0	1	3	3	1	0	1	1			2	2	0.1	0.1	2	2	1
	1	0	1	1	0	0	2	2	2	1	0	1			7	3	5	5	999	2	2
	1	0	2	1	1	0	2	1	2	1	0	1			13	3	9	8	999	2	2
	1	0	1	1	1	0	3	1	1	1	0	1			9	2	0.5	2	3	2	2
	1	0	2	1	0	0	2	2	1	1	0	1			2	2	0.4	2	1	2	1
	3	1	1	1	0	0	2	2	2	1	1	1			25	3	5	7	11	2	2
	1	0	1	1	1	0	1	1	1	1	0	1
	3	1	1	0	0	1	3	4	2	0	1	1			14	2	1.5	3	7	2	1
	3	1	2	1	1	0	2	1	1	1	1	0			0.1	1				2	1
	3	1	2	1	0	0	3	2	1	1	1	1			10	2	1	2.5	4	2	2
	1	0	1	1	0	0	3	2	1			0			0.4	1				1	1
	3	1	1	0	0	0	3	1	1		1
	2	1	2	0	0	1	3	4	1			1			11	2	1	2	2	2	2
	3	1	2	0	0	0	3	5	1	0	1	1			7.5	1				2	1
	1	0	1	1	1	0	1	2	1		1				3	3	4	2	6	2	2
	1	0	2	0	0	0	3	5	1	1	1	1			3	1				1	1
	1	0	2	1	0	0	2	2	1	1	1	1			0.2	1				1	1
	1	0	1	1	1	0	1	1	1	1	0	1			7	2	2.5	5	3	2	1
	1	0	1	1	1	0	2	1	1						16	2	4	3	5	2	2
	1	0	1	1	0	0	2	2	1	1	1	1			2.5	1				2	1
	1	0	2	1	1	0	3	2	1	1	0	1			2.5	1				2	1
	1	0	1	1	1	0	2	1	1	1	0	1			5.5	2	0.5	1	1	1	1
	1	0	1	1	1	0	1	1	1	1	0	1			2	1				2	1
	1	0	1	1	1	0	2	1	1	1	0	1
	1	0	2	0	0	0	3	5	1	0	1	1			1	1				1	1
	1	0	1	1	1	0	1	1	1	1	0	1			2	1				1	1
	1	0	1	1	1	0	2	1	1	1	0	1			4	2	0.5	1	1	2	1
	1	0	1	0	0	1	2	4	1	0	1	1			1.9	1				1	1
	1	0	1	1	0	0	2	2	1	1	0	1			9	2	0.2	0.25	1	1	1
	1	0	1	1	1	0	1	2	1	1	0	1			6	1				1	1
	1	0	2	1	1	0	2	1	1	1	0	1			1	1				1	1
	1	0	1	1	1	0	2	2	1	1	0	1			1	1				1	1
	1	0	2	1	1	0	2	1	2	1	0	1			10	2	1	3.5	5	2	1
	1	0	1	0	0	0	2	5	1	0	1	1			8	2	3	5	1	1	1
	3	1	2	1	1	0	2	2	2	1	1	1			7	3			999	2	2
	1	0	1	1	1	0	1	1	1	1	1	1			6	2	2	2	3	2	2
	1	0	2	1	1	0	2	1	1	1	0	1			7	2	3	5	6	1	1
	1	0	1	1	1	1	2	3	1	1	0	1			9	1				1	1
	1	0	1	1	1	0	2	1	1	1	1	1
	1	0	1	1	1	0	2	1	1	1	1	1			0.5	1				1	1
	1	0	2	1	1	0	2	1	1	1	1	1			0.2	1				1	1
	2	1	1	1	1	0	2	1	1	1	0	1			2	1				1	1
	1	0	1	1	1	0	2	1	2	1	0	1			7	3	8	7	6	2	2
	2	1	1	1	0	0	2	2	2	1	0	1			10	2	4	3	7	2	1
	1	0	1	1	1	0	3	1	1	1	0	1			6	2	0.2	3	3	2	2
	1	0	2	1	1	0	2	1	2	1	1	1			2.5	2	0.5	0.5	1	1	1
	1	0	1	1	1	0	1	1	2	1	0	1			7.5	2	0.7	1	5	2	1
	1	0	1	1	1	0	2	1	1	1	0	1			2	2	0.1	1.5	1	1	1
	1	0	1	1	0	0	3	2	1	1	0	0			16	2	2.5	2	3	1	1
	3	1	2	1	1	0	2	1	2	1	1	1			28	3	4	5	17	2	2
	1	0	2	1	1	0	3	1	1	1	1	1			7	2	2	2	1	2	1
	3	1	2	1	1	1	3	3	1	1	0	0
	1	0	1	0	0	1	3	4	1	0	1	1			2	1				1	1
	1	0	2	1	1	0	2	3	1	1	1	1			3	1				2	1
	3	1	1	1	1	1	2	3	2	1	1	1			22	2	1	3	7	2	2
	3	1	2	1	1	0	2	1	2	1	1	1
	1	0	2	1	1	0	2	1	1	0	1	1			0.1	1				2	1
	1	0	1	1	1	0	1	1	1	1		1			2.5	2	2	3	3	2	2
	3	1	1	1	1	1	3	3	2	1	0	1	0	0	6.5	2	2	6	9	2	2
	4	0	1	1	0	0	1	2	1	1	1	1	1		3.5	1				1	1
	2	1	1	1	1	0	2	2	1	1	0	0	0		20	1				1	1
	4	0	2	1	1	0	2	2	1
	1	0	1	0	1	0	2	1	1	1	0	0	0	0	13	2	1.5	3	1	1	1
	4	1	2	0	0	0	2	5	2	1	0	1			45	1				1	1
	4	0	2	1	0	0	2	2	1	0	1	1	1
	3	1	2	1	0	0	2	2	1	1	1	1	0		6	1				1	1
	1	0	2	0	0	1	2	4	2	0	1	1		0	19	2	3	3	5	2	2
	2	1	2	0	1	0	3	1	1	1	0	0	0
	1	0	2	0	1	0	3	1	1	1	1	0	0		5	1				2	1
	1	0	2	0	0	0	3	5	2	0	1	1	1	1	7.5	2	1	2.5	3	1	1
	2	1	1	0	0	0	3	5	1	1	1	1	0	0	3	2	0.5	1.5	4	2	2
	2	1	1	1	0	0	1	2	1	1	0	0	0		7.5	1				1	1
	1	0	2	1	0	0	1	2	1						1.2	2	0.5	0.5	1	1	1
	2	1	1	0	1	0	1	1	1	1	1	1	0	0	4.5	2	0.3	2	1	1	1
	2	1	2	1	0	0	2	2	1	1	1	0	0		6	1				1	1
	1	0	1	1	1	0	1	1	1	1	0	0	0		2	1				1	1
	1	0	2	0	0	1	1	4	2	0	1	1			30	1				2	2
	2	1	2	1	1	0	2	1	2	1	1	1	1	0	8.5	3	1	2.5	2	2	2
	1	0	2	1	1	0	2	1	1	1	1	1	1		3	1				1	1
	1	0	1	1	0	0	2	2	1	1	1	0	0	0	2	2	1.5	3	3	2	1
	1	0	1	1	0	0	1	2	1						3.5	2	2.5	3	2	1	1
	2	1	2	1	1	0	2	2	2	1	1	1	1	1	2.5	3	0.5	2	5	2	2
	1	0	1	1	1	0	2	2	1	1	0	1	0		5	1				1	1
	1	0	1	1	1	0	1	1	1						5.5	1				1	1
	2	1	1	1	1	0	3	2	1	1	1	0	0		10	1				2	2
	2	1	1	0	0	1	2	4	1	0	1	0	0	0	12	2	0.5	2	1	2	1
	4	0	1	1	1	0	1	2	2	1	0	1	1	0	10	2	4	5	10	2	1
	2	1	2	0	0	0	2	5	1	0	1	1	0		0.25	1				1	1
	2	1	2	1	1	0	2	2	1	1	1	1	0	0	19	2	4	3	5	2	1
	2	1	2	1	1	0	3	2	2	1	0	1	1	0	7.5	3	2	4	2	2	2
	1	0	2	1	1	0	2	1	2	1	1	1	1	1	7	2	1	1	2	1	1
	2	1	2	1	0	0	2	2	1	1	1	1	1		0.3	1				1	2
	4	0	1	1	1	0	1	1	1	1	1	1	0		2	1				1	1
	2	1	2	1	1	0	2	2	2	1	1	1	1	0	15	3	4	6	15	2	1
	4	0	1	1	0	0	1	2	1	1	1	1	0		1.7	1				1	1
	4	0	1	1	1	0	2	1	1	1	1	1	0		3	1				1	1
	2	1	1	1	1	0	1	2	1	1	0	0	0		4.5	1				1	1
	4	0	1	1	1	0	1	1	1	1	0	0	0	0	11	2	2	5	5	2	2
	4	0	1	1	1	0	1	2	1	1	1	1		1	7	2	0.5	2	2	1	1
	1	0	2	1	1	0	2	2	1	1	0	1	0		0.5	1				1	1
	1	0	2	1	1	0	1	1	1	1	0	0	0		2.5	1				1	1
	2	1	2	1	0	1	3	3	1	1	0	0	0		25	2	4	5.5	5	2	2
	1	0	2	1	1	0	1	1	1	1	0	0	0		7	2	6	8	5	2	1
	1	0	2	1	0	0	1	2	2	1	1	1	1	0	10.5	2	1	2	3	1	2
	2	1	2	1	1	0	3	2	1	1	1	1	1	1	15	3	3	3	999	2	1
	2	1	2	1	1	0	3	2	1	1	0	0	0	0	18	2	3	3	3	2	1
	2	1	2	1	1	0	1	1	2	1	0	1	1		26	2	2.5	3	8	2	2
	4	0	2	1	1	0	1	2		1	0	1	1	1	20	2	2	3	2	2	1
	2	0	2	1	0	0	2	2	2	1	0	1		1	13	3	4	8	999	2	2
	2	1	2	1	1	0	2	1	2	1	0	1	1	0	8	2	2.5	4	4	2	1
	1	0	2	1	1	0	1	2	2	1	1	1	1		10	1				2	2
	4	0	1	0	1	0	1	2	1	1	0	1	1	0	3	2	1.5	2	2	2	1
	2	1	2	0	0	0	3	5	2	0	1	1	1	1	11	2	5	4	7	2	2
	3	1	2	1	1	0	2	2	1	0	1	1	1	0	6	2	6	3	1	2	2
	2	1	2	0	0	0	3	5	1	0	1	0	0		6	1				1	1
	2	1	2	1	1	1	2	3	2	1	0	1	1	0	11	2	4	5	7	2	2
	3	1	1	1	1	0	2	2	2					1	10	2	2	3	4	2	2
	3	1	2	1	1	1	2	3	1	1	1	1	1		7	1				2	2
	1	0	2	1	1	0	2	2	2	1	0	1	1	1	20	2	3	10	2	2	2
	1	0	2	1	1	0	2	1	2	1	1	1	1		15	1				1	1
	2	1	2	1	1	0	2	2	2	1	1	1	1	1	11	2	3	3	10	2	2
	1	0	2	1	1	0	2	2	1	1	0	1	0		4	1				1	1
	1	0	1	1	1	0	1	1	1	1	0	1	0	0	5	2	1	1	2	2	1
	1	0	1	1	0	0	2	2	2	1	0	1	1		19	1				1	1
	1	0	1	1	1	0	1	1	1	1	0	1	0	0	7.5	2	0.5	3	5	2	2
	1	0	2	1	1	0	2	2	1						5.5	1				1	1
	2	0	2	1	1	0	1	1	2	1	1	1	1		4	3	3	2	999	2	2
	1	0	1	1	1	0	2	1	1	1	0	1	1			1				1	1
	4	0	1	1	1	0	1	2	1	0	1	1	1		4.5	1				1	1
	3	1	2	1	1	1	3	3	2	0	1	1	1	1	10	3	5	5	8	2	1
	1	0	2	1	1	0	3	1	2	1	0	1	1		11.5	1				1	1
	1	0	2	0	0	1	3	4	1	0	1	1	1
	2	1	1	0	0	1	1	4	1	0	1	1	1	1	9.5	2	3	7	6	2	1
	3	1	2	0	0	1	3	4	2	0	1	1	1		17.5	2	1	5.5	4	2	1
	1	0	2	1	1	0	2	1	1	1	0	1	0		1	1				1	1
	3	1	1	0	0	0	3	5	1	0	1	1	0
	1	0	2	1	0	1	3	3	1	1	1	1	0		17	1				1	1
	1	0	2	0	0	1	3	4	2	0	1	1	1	1	19	2	3	2	8	2	2
	1	0	2	1	1	0	2	2	1	1	0	1	1		1.4	1				1	1
	1	0	1	1	1	0	1	2	1	1	1	1	0		5	1				1	1
	1	0	1	1	1	0	2	1	2	1	1	1	1	1	7	2	1.5	2	3	2	1
	1	0	1	1	1	0	2	1	2	1	0	1	1	1	3	2	0.7	1	3	2	1
	3	1	2	1	1	0	1	1	2	1	0	1	0	0	9	2	2	2	6	2	2
	1	0	2	1	1	0	2	1	2	1	1	1	1		13	2	7	3	6	2	2
	1	0	1	1	1	0	2	2	1	1	0	0	0			1				1	1
	1	0	1	1	1	1	2	3	1	1	1	0			1.5	1				1	1
	1	0	2	1	1	0	2	1	1	1	1	1	0		1.5	1				1	1
	3	1	1	1	0	0	3	2	1	1	1	1	0		8.5	1				1	1
	3	1	2	1	1	0	1	1	2	1	0	1	1	0	6	2	2	2	3	2	2
	3	1	1	0	0	0	3	5	1	0	1	1	0		0.7	1				1	1
	1	0	1	0	0	0	3	5	1	0	1	1	1		17	2	4	5	4	2	1
	1	0	1	1	1	0	1	1	1	1	0	1	0		0.1	1				1	1
	3	1	1	0	0	1	2	4	1	1	0	0	0			1				1	1
	1	0	1	1	1	0	2	1	1	1	0	1	1	0	2.5	2	0.5	0.5	1	2	1
	1	0	1	1	0	0	2	2	1	1	1	1	1	0	3.5	3	4	5	999	2	2
	3	1	1	0	0	0	2	5	2	0	1	1	1	0	10	3	6	5	15	2	2
	1	0	1	1	1	0	2	2	1	1	1	1	1		2.5	1				1	1
	1	0	1	1	1	0	1	1	1	1	0	1	0		4	1				1	1
	1	0	1	1	1	0	2	2	1	1	0	1	0		3.8	1				1	1
	1	0	1	1	1	0	1	1	1	1	0	1	1		0.8	1				1	1
	1	0	1	1	1		2		1	1	0	1	1	0	7	2	2.5	2.5	4	2	2
	1	0	1	1	1	0	2	2	2	1	1	1	0		20	1				1	1
	3	1	2	0	0	1	3	4	2	0	1	1	1		22	2	3.5	3.5	9	2	2
	1	0	1	1	1	1	2	3	1	1	0	1	1		22	1				1	1
	3	1	2	1	0	1	3	3	1	0	1	1	1		5	1				1	1
	3	0	1	1	1	0	1	1	1	1	0	1	0
	3	0	1	1	1	0	1	1	2	1	0	1	1	0	3	2	3	3	3	2	2
	1	0	1	1	1	0	2	2	1	1	0	0	0		12	1				1	1
	3	1	1	1	0	1	2	3	1	1	0	0	0		5	1				1	1
	1	0	1	1	0	0	2	2	1	1	0	1	0	0	5	2	1	3	1	2	2
	3	1	1	0	0	1	3	4	1	0	1				2.5	1				1	1
	4	0	1	1	1	0	1	2	1	1	0	1	0		1.5	1				1	1
	1	0	1	1	1	0	1	2	1	1	0	1	0	0	15	2	3	5	5	2	1
	1	0	1	1	1	0	2	1	1	1	0	1	0	0	15	2	2	3	3	2	1
	3	1	1	1	1	0	1	2	1						4	1				1	1
	1	0	1	1	1	0	2	1	1	1	0	1	0		3.8	1				1	1
	3	0	1	1	1	0	3	2	1	1	0	0	0	0	8	2	2	2	3	2	2
	2	1	1	1	1	0	1	1	1	1	0	0	0		2.5	1				1	1
	1	0	1	1	1	0	1	1	1	1	0	0	0	0	2.5	2	2	2.5	1	1	1
	3	1	1	1	1	1	3	3	1	1	1	0	0		7	1				1	1
	1	0	1	1	1	0	2	2	1	1	1	1	1	0	7.5	2	2.2	2.5	3	2	1
	1	0	1	1	1	0	2	1	1	1	1	0			2.2	1				1	1
	3	1	2	0	0	1	3	4	1	0	1	1	1		6	1				1	1
	3	0	2	0	0	0	3	5	1	0	1	0			10	1				1	1
	1	0	1	1	1	0	1	1	1	1	0	1	0	0	4	2	3	3	3	2	1
	1	0	1	1	1	1	2	3	2	1	1	1	0	0	9	2	1.5	2	6	2	2
	3	0	1	1	1	0	1	2	1	1	0	0	0	0	5	2	1	1	2	2	1
	3	1	2	1	1	0	2	2	1	1	1	1	0		2.7	1				1	1
	1	0	1	1	1	0	2	1	1	1	1	1	1		3	1				1	1
	3	1	1	1	1	0	3	1	2	1	0	1	0	0	11	2	2.5	4	11	2	2
	1	0	2	1	1	0	2	2	2	1	0	1	1		26	1				1	1
	4	0	1	1	1	0	1	1	1	1	0	0	0	0	1.5	2	0.2	1	1	1	1
	4	0	1	1	1	0	2	2	1	1	1	1	0	0	7.5	2	0.2	1	1	2	1
	1	0	1	1	1	0	2	2	1	1	1	1	0
	3	1	1	1	1	0	2	2	2	1	0	1	0	0	7	2	2	2	5	2	1
	3	1	1	1	1	0	1	1	1	1	1	1	1	0	6	2	1	2	3	2	2
	1	0	1	1	1	0	1	1	1	1	1	1			3.1	1				1	1

## Sheet: Ark2
Variable	Definision
Status	1= alive
	2= alive with metastasis
	3=death of breast cancer
	4= Death of other causes
Metastasis	0= No metastasis
	1= With metastasis
All listed metastasis to organs	0= No metastasis
	1= With metastasis
ER, PR, HER2	0= negative
	1=positive
Molecular subtypes	1=luminal A / her2 negative
	2=luminal B/Her2 negative
	3= lum B/ her2 +
	4= Her2 positive / hormone negative
	5=triple negative
LN no.	1 =( 1-3 positive nodes)
	2 = (4 or more positive nodes)
Ki67 or MC ( 2 groups)	1= less or equal median
	2= more than median
Case_nr	Not indentified
Treatment codes	0= This treatment not given
	1=This treatment was given
EVI	1=No EVI, 2=with EVI
AVI	1=No AVI, 2=AVI present
Clinical axillary status	0=negative
	1=positive
